# Supplementary material for: Gallium-Doped Hydroxyapatite Shows Antibacterial Activity against Pseudomonas aeruginosa without Affecting Cell Metabolic Activity
Source: J Funct Biomater. 2023 Jan 17;14(2):51. doi: 10.3390/jfb14020051 (PMC9961062; doi:10.3390/jfb14020051)
Supplement: Supplementary file 1 [file jfb-14-00051-s001.zip]

Archive with 1 entries (1 files):
- jfb-2131344-supplementary.pdf
